# Supplementary material for: Exposure to Endocrine Disrupting Chemicals in Canada: Population-Based Estimates of Disease Burden and Economic Costs
Source: Toxics. 2022 Mar 19;10(3):146. doi: 10.3390/toxics10030146 (PMC8948756; doi:10.3390/toxics10030146)
Supplement: Supplementary file 1 [file toxics-10-00146-s001.zip]

Archive with 1 entries (1 files):
- toxics-1591549-supplementary.pdf
